# Supplementary material for: Effects of partial substitution of chemical fertilizer with organic manure on the activity of enzyme and soil bacterial communities in the mountain red soil
Source: Front Microbiol. 2023 Sep 5;14:1234904. doi: 10.3389/fmicb.2023.1234904 (PMC10509364; doi:10.3389/fmicb.2023.1234904)
Supplement: Supplementary file 1 [file Table_1.xlsx]

## Sheet: Sheet1
Treatment	INV	CBH	BG	URE	LAP	NAG
CK.1	1504.84	25.75	67.72	19.52	41.39	65.53
CK.2	1669.48	24.55	77.52	13.1	37.57	58.85
CK.3	1467.53	24.55	65.25	19.86	45.55	67.57
M0.1	2170.08	35.28	119.51	30.94	68.18	85.15
M0.2	2250.92	33.16	121.83	33.05	70.2	93.29
M0.3	2184.25	38.27	117.58	31.73	75.77	82.72
M10.1	2702.84	50.67	148.48	48.05	97.04	98.76
M10.2	2801.65	49.45	144.71	46.07	106.56	105.79
M10.3	2899.84	50.18	151.84	42.71	103.31	108.72
M20.1	3268.85	69.15	207.32	54.64	120.07	138.49
M20.2	3265.81	72.05	197.18	54.53	117.35	131.98
M20.3	3168.85	68.16	191.84	56.24	116.55	125.21
M30.1	4268.85	72.78	261.7	67.09	145.33	158.07
M30.2	4265.81	73.34	270.47	65.72	145.72	155.39
M30.3	4168.85	69.13	267.11	67.66	140.66	166.29
M40.1	6268.85	74.95	280.82	63.73	125.07	139.2
M40.2	6265.81	73.99	287.11	62.08	130.37	125.97
M40.3	6168.85	76.42	284.59	58.55	126.55	124.18

## Sheet: Sheet2
Taxonomy	M0.1	M0.2	M0.3	M10.1	M10.2	M10.3	M20.1	M20.2	M20.3	M30.1	M30.2	M30.3	M40.1	M40.2	M40.3	CK.1	CK.2	CK.3
Proteobacteria	59768	18896	69195	36824	50729	57908	20092	45667	32088	52449	36461	50274	61355	16147	53006	60826	70470	65649
Firmicutes	1274	166	408	428	3159	365	20739	708	461	531	331	1408	596	837	859	371	215	664
Bacteroidetes	1163	11427	1174	10952	6867	1696	19313	2450	3324	3822	3325	1673	680	4786	2279	923	664	2018
Chloroflexi	446	10013	254	399	1942	2742	1108	3779	7904	2537	6538	2892	612	13838	1248	1891	147	542
Cyanobacteria	1562	109	58	12432	132	267	83	344	2433	45	1721	2247	189	137	940	148	63	888
Actinobacteria	6577	2344	2063	2251	3104	3152	2929	6909	6703	2819	6126	5808	7083	6249	10177	3706	1217	1316
Acidobacteria	584	9248	285	300	2031	2292	1104	3646	6786	4631	7234	2556	908	9623	956	1925	189	519
Gemmatimonadetes	167	1024	39	109	556	640	357	1597	3104	812	2297	679	179	3686	136	530	44	146
Planctomycetes	79	1223	224	154	381	545	269	1118	910	470	1037	665	246	952	405	387	54	67
Tenericutes	20	3	4	1	12	3	1050	1	25	3	2	9	22	11	2	2	4	10
Thaumarchaeota	0	4	2	685	2	27	3	20	37	0	2	1	18	16	1	24	1	1
Latescibacteria	4	554	29	12	77	115	26	222	310	362	219	300	15	195	25	128	6	18
Rokubacteria	54	327	10	24	135	85	74	154	546	240	339	79	4	525	128	99	17	20
Armatimonadetes	11	245	8	7	161	154	74	215	521	165	432	97	22	505	19	108	4	6
Nitrospinae	0	1	1	452	0	0	0	0	6	0	7	0	0	0	1	2	0	1
Nitrospirae	10	114	2	9	51	100	62	399	311	41	161	3	45	442	86	73	0	25
Verrucomicrobia	88	122	25	274	205	115	101	97	257	55	162	300	72	313	193	116	5	46
Euryarchaeota	0	0	0	310	1	0	0	0	0	0	0	7	0	0	0	1	0	0
Deinococcus-Thermus	243	1	7	1	1	14	0	0	13	2	0	10	13	0	20	0	1	0
unidentified_Bacteria	0	36	14	179	77	52	40	0	55	4	45	3	15	70	1	12	2	12
Spirochaetes	5	0	1	0	0	0	0	0	0	0	0	0	0	1	117	0	0	0
Elusimicrobia	0	27	5	0	1	19	0	70	1	33	15	42	0	25	0	2	0	0
Melainabacteria	0	8	16	0	0	3	0	0	7	0	10	0	54	0	0	0	0	0
Fibrobacteres	0	0	0	0	8	15	0	49	13	0	2	0	0	5	0	0	1	0
Deferribacteres	0	0	0	1	0	0	0	0	0	1	0	47	0	0	0	0	0	0
Hydrogenedentes	0	12	0	3	0	0	0	32	0	0	0	0	0	19	0	0	0	0
Fusobacteria	31	0	16	0	0	0	0	0	0	14	1	0	1	0	0	27	15	0
unidentified_Archaea	0	0	23	0	0	0	0	0	0	0	0	0	0	0	0	0	0	1
Parcubacteria	0	4	0	0	0	0	2	0	4	1	0	6	0	6	0	22	0	0
Candidatus_Azambacteria	0	0	0	0	0	15	0	0	0	0	0	0	0	0	0	0	0	0
Chlamydiae	13	0	5	0	0	0	0	4	12	0	0	1	0	2	0	9	0	1
Candidatus_Peregrinibacteria	0	0	0	0	0	0	0	0	12	0	0	0	0	0	0	0	0	0
Crenarchaeota	0	0	0	0	4	0	0	0	0	0	0	11	0	0	0	4	0	9
Dadabacteria	0	0	0	11	0	0	0	0	0	0	0	0	0	0	0	0	0	0
Gracilibacteria	0	0	0	0	8	0	0	6	2	9	0	0	0	0	0	5	0	0
Kiritimatiellaeota	0	0	0	0	0	0	0	0	0	0	9	0	0	0	0	0	0	0
Synergistetes	0	0	0	0	0	0	0	0	8	0	0	0	0	1	0	0	0	0
Berkelbacteria	0	0	0	0	0	0	0	0	7	1	0	0	0	0	0	0	0	0
Candidatus_Moranbacteria	0	0	0	0	0	0	0	0	6	0	0	0	0	0	0	0	0	0
Candidatus_Woesebacteria	0	0	0	0	0	0	0	0	0	0	0	0	0	5	0	0	0	0
Lentisphaerae	3	0	0	0	0	0	0	0	0	0	0	0	0	0	0	0	0	0
Candidatus_Daviesbacteria	0	1	0	0	0	0	0	0	0	0	0	0	0	3	0	0	0	0
Candidatus_Buchananbacteria	0	0	2	0	0	0	0	0	0	0	0	0	0	0	0	0	0	0
Others	561	2682	394	2123	1124	1262	1701	2387	3063	1401	2443	1581	527	3096	998	1021	110	217

## Sheet: Sheet3
Treatment	pH	TOC	DOC	MBC	TN	NO3--N	NH4+-N	MBN
CK.1	6.36	16.69	138.46	85.2	0.9	9.87	16.92	30.16
CK.2	6.37	15.88	139.32	83	0.91	9.52	15.93	25.36
CK.3	6.35	16.4	140.05	77	0.95	10.5	15.54	28.53
M0.1	6.34	20.11	137.1	119.12	1.26	20.83	17.76	45.12
M0.2	6.36	19.17	135.89	120.6	1.19	20.71	18.31	44.59
M0.3	6.33	19.86	136.54	125.46	1.2	21.37	18.37	45.78
M10.1	6.36	20.25	158.15	129.84	1.24	18.98	20.33	48.36
M10.2	6.35	21.41	151.16	133.68	1.35	19.94	18.19	49.15
M10.3	6.36	20.54	159.1	135.48	1.2	18.67	20.54	47.53
M20.1	6.41	22.17	231.14	173.36	1.35	16.71	25.67	55.12
M20.2	6.39	22.4	235.45	186.84	1.35	17.12	24.54	54.59
M20.3	6.43	22.49	235.78	189.08	1.32	17.75	26.1	55.78
M30.1	6.46	24.25	268.14	201	1.14	15.86	32.38	70.45
M30.2	6.44	24.23	265.45	205.28	1.14	16.31	35.25	71.15
M30.3	6.45	24.47	259.46	199.35	1.11	15.63	33.54	73.28
M40.1	6.58	25.46	308.14	220.52	1.09	13.2	22.25	65.65
M40.2	6.57	25.15	305.45	226.6	1.04	12.6	21.21	64.68
M40.3	6.59	25.08	305.78	229.64	1	12.6	20.18	65.38

## Sheet: Sheet4
Sample	shannon	simpson	chao1	ACE
CK.1	2.953	0.859	692.818	674.847
CK.2	2.731	0.691	406.722	436.375
CK.3	3.175	0.689	564.38	557.201
M0.1	3.433	0.744	505.368	505.761
M0.2	2.807	0.985	493.803	496.267
M0.3	2.181	0.516	482.239	486.773
M10.1	6.174	0.965	771.722	762.948
M10.2	5.285	0.913	845.011	845.071
M10.3	4.745	0.834	872.733	865.806
M20.1	6.154	0.958	827.581	820.497
M20.2	5.625	0.882	772.568	755.27
M20.3	7.422	0.966	1166.68	1150.84
M30.1	4.53	0.766	923.485	914.688
M30.2	6.492	0.916	1147.89	1136.96
M30.3	5.261	0.87	803.873	802.033
M40.1	3.71	0.789	605.019	593.521
M40.2	8.261	0.987	585.977	596.669
M40.3	4.291	0.855	566.935	599.818

## Sheet: Sheet5
Treatment	Proteobacteria	Firmicutes	Bacteroidetes	Chloroflexi	Cyanobacteria	Actinobacteria	Acidobacteria	Gemmatimonadetes
CK.1	0.850761	0.0051891	0.0129098	0.026449	0.00207005	0.0518351	0.0269246	0.007413
CK.2	0.963653	0.00294005	0.00907997	0.00201017	0.000861503	0.0166421	0.00258451	0.000601685
CK.3	0.911627	0.00922056	0.0280227	0.00752642	0.0123311	0.0182745	0.00720703	0.00202741
M0.1	0.828604	0.0176623	0.0161234	0.00618319	0.021655	0.0911813	0.00809638	0.00231523
M0.2	0.336521	0.00295631	0.203505	0.178323	0.00194119	0.0417446	0.164699	0.0182365
M0.3	0.936143	0.00551985	0.0158831	0.00343638	0.000784685	0.0279104	0.00385578	0.000527633
M10.1	0.555599	0.00645765	0.165243	0.0060201	0.187574	0.033963	0.00452639	0.00164459
M10.2	0.72761	0.0453098	0.098494	0.0278543	0.00189329	0.0445209	0.0291308	0.00797476
M10.3	0.821297	0.00517672	0.024054	0.0388892	0.0037868	0.0447041	0.0325069	0.00907698
M20.1	0.297725	0.307313	0.286182	0.0164185	0.0012299	0.0434022	0.0163592	0.00529006
M20.2	0.67443	0.010456	0.0361827	0.0558099	0.00508034	0.102035	0.0538457	0.0235852
M20.3	0.483646	0.00694842	0.050101	0.119133	0.0366714	0.101031	0.102282	0.046785
M30.1	0.758416	0.00767829	0.0552664	0.0366852	0.000650703	0.0407629	0.0669645	0.0117416
M30.2	0.546101	0.00495761	0.0498008	0.0979241	0.0257766	0.0917533	0.108349	0.0344037
M30.3	0.724723	0.020297	0.0241171	0.0416895	0.0323915	0.083725	0.0368459	0.00978809
M40.1	0.84958	0.00825279	0.00941594	0.00847434	0.00261708	0.098078	0.012573	0.00247861
M40.2	0.274782	0.0142437	0.0814458	0.235488	0.0023314	0.106342	0.16376	0.0627265
M40.3	0.749562	0.0121472	0.0322275	0.0176481	0.0132926	0.143914	0.0135189	0.00192319
